# Supplementary material for: Oral SARS-CoV-2 host responses predict the early COVID-19 disease course
Source: Sci Rep. 2024 Sep 18;14:21788. doi: 10.1038/s41598-024-67504-w (PMC11411107; doi:10.1038/s41598-024-67504-w)
Supplement: Supplementary file 2 — Supplementary Information 2. [file 41598_2024_67504_MOESM2_ESM.xlsx]

## Sheet: Sheet1
Sequence_ID	Organism	collection-date	country	isolation-source	host	isolate	fwd-primer-name	fwd-primer-seq	rev-primer-name	rev-primer-seq	Seq-primer_name	sequence (junction, bold and underlined)
OBSc006 5'leader/orf3a sequence	SARS-CoV-2	2022-07-14	USA	oral fluid	Homo sapiens	UNC-OBSc006	CoV25UTF	ATTAAAGGTTTATACCTTCCCAGGT	orf3aRTqPCRR	GTTGCAGTAGCGCGAACAAA	orf3aRTqPCRR	ATTAAAGGTTTATACCTTCCCAGGTAACAAACCAACCAACTTTCGATCTCTTGTAGATCTGTTCTCTAAACGAACTTATGGATTTGTTTATGAGAATCTTCACAATTGGAACTGTAACTTTGAAGCAAGGTGAAATCAA
OBSc007 5'leader/orf3a sequence	SARS-CoV-2	2022-07-14	USA	oral fluid	Homo sapiens	UNC-OBSc007	CoV25UTF	ATTAAAGGTTTATACCTTCCCAGGT	orf3aRTqPCRR	GTTGCAGTAGCGCGAACAAA	orf3aRTqPCRR	ATTAAAGGTTTATACCTTCCCAGGTAACAAACCAACCAACTTTCGATCTCTTGTAGATCTGTTCTCTAAACGAACTTATGGATTTGTTTATGAGAATCTTCACAATTGGAACTGTAACTTTGAAGCAAGGTGAAATCAAGGATGC
OBSc008 5'leader/orf3a sequence	SARS-CoV-2	2022-07-14	USA	oral fluid	Homo sapiens	UNC-OBSc008	CoV25UTF	ATTAAAGGTTTATACCTTCCCAGGT	orf3aRTqPCRR	GTTGCAGTAGCGCGAACAAA	orf3aRTqPCRR	ATTAAAGGTTTATACCTTCCCAGGTAACAAACCAACCAACTTTCGATCTCTTGTAGATCTGTTCTCTAAACGAACTTATGGATTTGTTTATGAGAATCTTCACAATTGGAACTGTAACTTTGAAGCAAGGTGAAATCAAGGATGC
OBSc010 5'leader/orf3a sequence	SARS-CoV-2	2022-07-14	USA	oral fluid	Homo sapiens	UNC-OBSc010	CoV25UTF	ATTAAAGGTTTATACCTTCCCAGGT	orf3aRTqPCRR	GTTGCAGTAGCGCGAACAAA	orf3aRTqPCRR	ATTAAAGGTTTATACCTTCCCAGGTAACAAACCAACCAACTTTCGATCTCTTGTAGATCTGTTCTCTAAACGAACTTATGGATTTGTTTATGAGAATCTTCACAATTGGAACTGTAACTTTGAAGCAAGGTGAAATCAA
OBSc015 5'leader/orf3a sequence	SARS-CoV-2	2022-07-14	USA	oral fluid	Homo sapiens	UNC-OBSc015	CoV25UTF	ATTAAAGGTTTATACCTTCCCAGGT	orf3aRTqPCRR	GTTGCAGTAGCGCGAACAAA	orf3aRTqPCRR	ATTAAAGGTTTATACCTTCCCAGGTAACAAACCAACCAACTTTCGATCTCTTGTAGATCTGTTCTCTAAACGAACTTATGGATTTGTTTATGAGAATCTTCACAATTGGAACTGTAACTTTGAAGCAAGGTGAAATCAAGGATGC
OBSc016 5'leader/orf3a sequence	SARS-CoV-2	2022-07-14	USA	oral fluid	Homo sapiens	UNC-OBSc016	CoV25UTF	ATTAAAGGTTTATACCTTCCCAGGT	orf3aRTqPCRR	GTTGCAGTAGCGCGAACAAA	orf3aRTqPCRR	ATTAAAGGTTTATACCTTCCCAGGTAACAAACCAACCAACTTTCGATCTCTTGTAGATCTGTTCTCTAAACGAACTTATGGATTTGTTTATGAGAATCTTCACAATTGGAACTGTAACTTTGAAGCAAGGTGAAATCAAGGATGC
OBSc018 5'leader/orf3a sequence	SARS-CoV-2	2022-07-14	USA	oral fluid	Homo sapiens	UNC-OBSc018	CoV25UTF	ATTAAAGGTTTATACCTTCCCAGGT	orf3aRTqPCRR	GTTGCAGTAGCGCGAACAAA	orf3aRTqPCRR	ATTAAAGGTTTATACCTTCCCAGGTAACAAACCAACCAACTTTCGATCTCTTGTAGATCTGTTCTCTAAACGAACTTATGGATTTGTTTATGAGAATCTTCACAATTGGAACTGTAACTTTGAAGCAAGGTGAAATCAAGGATGC
OBSc05176 5'leader/orf3a sequence	SARS-CoV-2	2022-07-14	USA	oral fluid	Homo sapiens	UNC-OBSc05176	CoV25UTF	ATTAAAGGTTTATACCTTCCCAGGT	orf3aRTqPCRR	GTTGCAGTAGCGCGAACAAA	orf3aRTqPCRR	ATTAAAGGTTTATACCTTCCCAGGTAACAAACCAACCAACTTTTGATCTCTTGTAGATCTGTTCTCTAAACGAACTTATGGATTTGTTTATGAGAATCTTTACAATTGGAACTGTAACTTTGAAGCAAGGTGAAATCAAGGATGC
OBSc016 5'leader/S sequence	SARS-CoV-2	2022-07-14	USA	oral fluid	Homo sapiens	UNC-OBSc016	CoV25UTF	ATTAAAGGTTTATACCTTCCCAGGT	SRTqPCRR	TGCAGGGGGTAATTGAGTTCTG	SRTqPCRR	ATTAAAGGTTTATACCTTCCCAGGTAACAAACCAACCAACTTTCGATCTCTTGTAGATCTGTTCTCTAAACGAAC
OBSc018 5'leader/S sequence	SARS-CoV-2	2022-07-14	USA	oral fluid	Homo sapiens	UNC-OBSc018	CoV25UTF	ATTAAAGGTTTATACCTTCCCAGGT	SRTqPCRR	TGCAGGGGGTAATTGAGTTCTG	SRTqPCRR	ATTAAAGGTTTATACCTTCCCAGGTAACAAACCAACCAACTTTCGATCTCTTGTAGATCTGTTCTCTAAACGAACAATGTTTGTTTTTCTTGTTTTATTGCCACTAGTCTCTAGTCAGTG
OBSc016 5'leader/N sequence	SARS-CoV-2	2022-07-14	USA	oral fluid	Homo sapiens	UNC-OBSc0016	CoV25UTF	ATTAAAGGTTTATACCTTCCCAGGT	2019nCoV_N1-R	TCTGGTTACTGCCAGTTGAATCTG	2019nCoV_N1-R	ATTAAAGGTTTATACCTTCCCAGGTAACAAACCAACCAACTTTCGATCTCTTGTAGATCTGTTCTCTAAACGAACTTCTCTAAACGAACAAACTAAAATGTCTGATAATGGACCCCAAAA
OBSc018 5'leader/N sequence	SARS-CoV-2	2022-07-14	USA	oral fluid	Homo sapiens	UNC-OBSc018	CoV25UTF	ATTAAAGGTTTATACCTTCCCAGGT	2019nCoV_N1-R	TCTGGTTACTGCCAGTTGAATCTG	2019nCoV_N1-R	ATTAAAGGTTTATACCTTCCCAGGTAACAAACCAACCAACTTTCGATCTCTTGTAGATCTGTTCTCTAAACGAACTTCTCTAAACGAACAAACTAAAATGTCTGATAATGGACCCCAAAATCAGCGAAATGCACCCCGCAT
