# Supplementary material for: Oral SARS-CoV-2 host responses predict the early COVID-19 disease course
Source: Sci Rep. 2024 Sep 18;14:21788. doi: 10.1038/s41598-024-67504-w (PMC11411107; doi:10.1038/s41598-024-67504-w)
Supplement: Supplementary file 3 — Supplementary Information 3. [file 41598_2024_67504_MOESM3_ESM.xlsx]

## Sheet: Copy of NapravnikCOVID_DATA_LAB
Participant ID	Sex at birth	Race (choice=Alaska Native)	Race (choice=American Indian or Native American)	Race (choice=Asian)	Race (choice=Black / African American)	Race (choice=Native Hawaiian)	Race (choice=Pacific Islander)	Race (choice=White)	Race (choice=Unknown / prefer not to answer)	Race (choice=Other (if Other is checked, please specify in Comments field))	Ethnicity	if other ethnicity, please specify	What was/were the first symptom(s) experienced? (select all that apply) (choice=Cough)	What was/were the first symptom(s) experienced? (select all that apply) (choice=Shortness of breath)	What was/were the first symptom(s) experienced? (select all that apply) (choice=Chest pain)	What was/were the first symptom(s) experienced? (select all that apply) (choice=Feeling feverish)	What was/were the first symptom(s) experienced? (select all that apply) (choice=Fatigue)	What was/were the first symptom(s) experienced? (select all that apply) (choice=Muscle aches)	What was/were the first symptom(s) experienced? (select all that apply) (choice=Diarrhea)	What was/were the first symptom(s) experienced? (select all that apply) (choice=Vomiting)	What was/were the first symptom(s) experienced? (select all that apply) (choice=Nausea)	What was/were the first symptom(s) experienced? (select all that apply) (choice=Headache)	What was/were the first symptom(s) experienced? (select all that apply) (choice=Sore throat)	What was/were the first symptom(s) experienced? (select all that apply) (choice=Nasal obstruction (stuffy nose))	What was/were the first symptom(s) experienced? (select all that apply) (choice=Nasal discharge (runny nose))	What was/were the first symptom(s) experienced? (select all that apply) (choice=Loss of taste)	What was/were the first symptom(s) experienced? (select all that apply) (choice=Loss of smell)	What was/were the first symptom(s) experienced? (select all that apply) (choice=Other COVID-related symptom (specify))	Specify other COVID-related symptom(s):	Age at time of visit	Cough:	Shortness of breath:	Chest pain:	Feeling feverish:	Fatigue:	Muscle aches:	Weakness:	Diarrhea:	Vomiting:	Nausea:	Headache:	Sore throat:	Nasal obstruction (stuffy nose):	Nasal discharge (runny nose):	Loss of taste:	Loss of smell:	Other COVID-related symptom, please specify below (1)	Other COVID-related symptom, please specify below (2)	Other COVID-related symptom, please specify (1):
ObsC002	Female	Unchecked	Unchecked	Unchecked	Unchecked	Unchecked	Unchecked	Checked	Unchecked	Unchecked	Hispanic or Latino/a		Checked	Unchecked	Unchecked	Checked	Checked	Checked	Unchecked	Unchecked	Unchecked	Checked	Unchecked	Unchecked	Unchecked	Checked	Checked	Unchecked		40	Mild	Absent	Absent	Absent	Mild	Absent	Absent	Absent	Absent	Mild	Mild	Absent	Absent	Absent	Moderate	Moderate	Absent	Absent
ObsC006	Male	Unchecked	Unchecked	Unchecked	Unchecked	Unchecked	Unchecked	Unchecked	Checked	Unchecked	Hispanic or Latino/a		Checked	Checked	Unchecked	Checked	Checked	Checked	Unchecked	Unchecked	Unchecked	Unchecked	Unchecked	Unchecked	Unchecked	Unchecked	Unchecked	Checked	tachycardia, night sweats		Mild	Moderate	Absent	Absent	Mild	Moderate	Moderate	Mild	Absent	Mild	Mild	Absent	Mild	Absent	Severe	Severe	Severe	Moderate	Sweating
ObsC007	Female	Unchecked	Unchecked	Unchecked	Unchecked	Unchecked	Unchecked	Unchecked	Checked	Unchecked	Not Hispanic or Latino/a		Checked	Checked	Checked	Unchecked	Checked	Checked	Checked	Unchecked	Unchecked	Checked	Unchecked	Checked	Unchecked	Unchecked	Unchecked	Checked	Sinus' swollen to the point of feeling them pulse	59	Absent	Absent	Absent	Absent	Mild	Absent	Absent	Absent	Absent	Absent	Absent	Absent	Mild	Absent	Absent	Absent	Mild	Absent	Sinus pressure
ObsC008	Female	Unchecked	Unchecked	Unchecked	Unchecked	Unchecked	Unchecked	Checked	Unchecked	Unchecked	Not Hispanic or Latino/a		Unchecked	Unchecked	Unchecked	Unchecked	Unchecked	Unchecked	Checked	Unchecked	Unchecked	Unchecked	Unchecked	Unchecked	Checked	Checked	Checked	Unchecked		60	Mild	Absent	Absent	Absent	Moderate	Moderate	Moderate	Moderate	Absent	Absent	Absent	Absent	Mild	Mild	Absent	Absent	Mild	Absent	Dry skin
ObsC010	Male	Unchecked	Unchecked	Unchecked	Unchecked	Unchecked	Unchecked	Checked	Unchecked	Unchecked	Not Hispanic or Latino/a		Unchecked	Unchecked	Unchecked	Unchecked	Unchecked	Unchecked	Unchecked	Unchecked	Unchecked	Unchecked	Checked	Unchecked	Unchecked	Unchecked	Unchecked	Unchecked		31	Absent	Absent	Absent	Absent	Absent	Absent	Absent	Absent	Absent	Absent	Absent	Absent	Absent	Absent	Absent	Absent	Absent	Absent
ObsC012		Unchecked	Unchecked	Unchecked	Unchecked	Unchecked	Unchecked	Unchecked	Unchecked	Unchecked			Unchecked	Unchecked	Unchecked	Unchecked	Unchecked	Unchecked	Unchecked	Unchecked	Unchecked	Unchecked	Unchecked	Unchecked	Unchecked	Unchecked	Unchecked	Unchecked		37
ObsC015	Male	Unchecked	Unchecked	Unchecked	Checked	Unchecked	Unchecked	Unchecked	Unchecked	Unchecked	Not Hispanic or Latino/a		Checked	Unchecked	Unchecked	Unchecked	Unchecked	Unchecked	Unchecked	Unchecked	Unchecked	Checked	Unchecked	Unchecked	Unchecked	Unchecked	Unchecked	Unchecked		54	Mild	Absent	Absent	Absent	Absent	Absent	Absent	Absent	Absent	Absent	Absent	Absent	Absent	Absent	Absent	Absent	Absent	Absent
ObsC016	Male	Unchecked	Unchecked	Unchecked	Unchecked	Unchecked	Unchecked	Checked	Unchecked	Unchecked	Hispanic or Latino/a		Unchecked	Unchecked	Unchecked	Unchecked	Unchecked	Checked	Unchecked	Unchecked	Unchecked	Checked	Unchecked	Unchecked	Unchecked	Unchecked	Unchecked	Unchecked		39	Absent	Absent	Absent	Absent	Absent	Absent	Absent	Absent	Absent	Absent	Absent	Absent	Absent	Absent	Absent	Severe	Mild	Absent	Inside of nose has been very dry, without normal mucous. Recovering as regaining sense of smell.
ObsC017	Female	Unchecked	Unchecked	Unchecked	Unchecked	Unchecked	Unchecked	Checked	Unchecked	Unchecked	Not Hispanic or Latino/a		Unchecked	Unchecked	Unchecked	Unchecked	Checked	Unchecked	Unchecked	Unchecked	Unchecked	Unchecked	Unchecked	Unchecked	Unchecked	Unchecked	Unchecked	Unchecked		24	Absent	Absent	Absent	Absent	Severe	Absent	Mild	Absent	Absent	Mild	Absent	Absent	Absent	Absent	Severe	Severe	Absent	Absent
ObsC018	Male	Unchecked	Unchecked	Unchecked	Unchecked	Unchecked	Unchecked	Checked	Unchecked	Unchecked	Not Hispanic or Latino/a		Checked	Checked	Checked	Checked	Unchecked	Unchecked	Checked	Unchecked	Unchecked	Checked	Unchecked	Checked	Unchecked	Unchecked	Unchecked	Unchecked		52	Severe	Mild	Mild	Severe	Mild	Severe	Mild	Absent	Absent	Mild	Severe	Absent	Absent	Mild	Absent	Absent	Severe	Absent	Loss of appetite
ObsC019	Female	Unchecked	Unchecked	Unchecked	Checked	Unchecked	Unchecked	Unchecked	Unchecked	Unchecked	Not Hispanic or Latino/a		Checked	Checked	Unchecked	Unchecked	Unchecked	Unchecked	Unchecked	Checked	Checked	Unchecked	Unchecked	Unchecked	Unchecked	Unchecked	Unchecked	Unchecked		16	Mild	Mild	Absent		Moderate	Absent	Absent	Moderate	Moderate	Mild	Moderate	Absent	Absent	Absent	Absent	Absent	Absent	Absent
ObsC020	Female	Unchecked	Unchecked	Unchecked	Unchecked	Unchecked	Unchecked	Checked	Unchecked	Unchecked	Not Hispanic or Latino/a		Unchecked	Unchecked	Unchecked	Unchecked	Unchecked	Checked	Unchecked	Unchecked	Unchecked	Checked	Unchecked	Unchecked	Unchecked	Unchecked	Unchecked	Unchecked		32	Absent	Moderate	Moderate	Absent	Moderate	Absent	Mild	Absent	Absent	Absent	Absent	Mild	Mild	Absent	Absent	Absent	Severe	Absent	Stabbing pains in chest.
ObsC022	Female	Unchecked	Unchecked	Unchecked	Unchecked	Unchecked	Unchecked	Checked	Unchecked	Unchecked	Not Hispanic or Latino/a		Checked	Unchecked	Unchecked	Unchecked	Unchecked	Unchecked	Unchecked	Unchecked	Unchecked	Unchecked	Unchecked	Unchecked	Unchecked	Unchecked	Unchecked	Unchecked		27	Absent	Absent	Absent	Absent	Absent	Absent	Absent	Absent	Absent	Absent	Absent	Absent	Absent	Absent	Absent	Mild
ObsC024	Female	Unchecked	Unchecked	Checked	Unchecked	Unchecked	Unchecked	Unchecked	Unchecked	Unchecked	Not Hispanic or Latino/a		Unchecked	Unchecked	Unchecked	Unchecked	Unchecked	Unchecked	Unchecked	Unchecked	Unchecked	Checked	Unchecked	Unchecked	Unchecked	Unchecked	Unchecked	Checked	Facial/sinus pressure	21	Absent	Absent	Absent	Absent	Absent	Absent	Absent	Absent	Absent	Absent	Absent	Absent	Absent	Absent	Absent	Absent
ObsC025	Male	Unchecked	Unchecked	Unchecked	Unchecked	Unchecked	Unchecked	Checked	Unchecked	Unchecked	Not Hispanic or Latino/a		Unchecked	Unchecked	Unchecked	Unchecked	Unchecked	Unchecked	Unchecked	Unchecked	Unchecked	Unchecked	Unchecked	Unchecked	Unchecked	Unchecked	Unchecked	Unchecked		62	Absent	Absent	Absent	Absent	Absent	Absent	Absent	Absent	Absent	Absent	Absent	Absent	Absent	Absent	Absent	Absent
ObsC027	Male	Unchecked	Unchecked	Unchecked	Unchecked	Unchecked	Unchecked	Checked	Unchecked	Unchecked	Not Hispanic or Latino/a		Unchecked	Unchecked	Unchecked	Unchecked	Unchecked	Unchecked	Unchecked	Unchecked	Unchecked	Unchecked	Unchecked	Unchecked	Unchecked	Checked	Checked	Unchecked		26	Absent	Absent	Absent	Absent	Absent	Absent	Absent	Absent	Absent	Absent	Absent	Absent	Absent	Absent	Absent	Absent
[truncated: 17 more columns]

## Sheet: Biomedomic assay results
OBCS #	Global Spec ID	PID/ID 1	Spec Date	Prim	date	days post entry	visit number	primary oral sample type (saliva or throat wash)	N antigen (quantitative detection of SARSCoV2 nucleocapsid antigen)	change in N signal relative to avg of pre covid sample	IgG	change in IgG avg of pre covid sample	IgM	change in IgM signal avg of pre covid sample	seropositve					Project/Prot			VID/Unit		Prim	Add	Der		Volume
002					2020-04-28	1	1	sal	2.03616	-	577.053	+	0	-	ND					ObsC OBSC 20-0792					THW	NON	THW	NON	250.00 UL
002	0864-000BFH00-008	2	2020-04-28	THW	2020-04-28	1	1	TW	53.5878	+	961.868	+	0.610243	-	ND					ObsC OBSC 20-0792					THW	NON	THW	NON	250.00 UL
002					2020-05-12	14	2	sal	1.82519	-	454.427	+	0	-	ND					ObsC OBSC 20-0792					THW	NON	THW	NON	250.00 UL
002	0864-000FZD00-005	2	2020-05-12	THW	2020-05-12	14	2	TW	143.899	+	877.044	+	0.612071	-	ND					ObsC OBSC 20-0792					THW	NON	THW	NON	250.00 UL
006					2020-05-16	1	1	sal	34.7892	-	7235.3	+	0	-	ND					ObsC OBSC 20-0792					THW	NON	THW	NON	250.00 UL
006	0864-000JLJ00-006	6	2020-05-16	THW	2020-05-16	1	1	TW	137.093	+	1429.35	+	0.696991	-	ND					ObsC OBSC 20-0792					THW	NON	THW	NON	250.00 UL
006					2020-06-02	17	2	sal	165.647	+	6145.83	++	0	-	ND					ObsC OBSC 20-0792					THW	NON	THW	NON	250.00 UL
006	0864-000NXB00-004	6	2020-06-02	THW	2020-06-02	17	2	TW	92.8523	+	2464.87	++	0.509065	-	ND					ObsC OBSC 20-0792					THW	NON	THW	NON	250.00 UL
007	0864-000BHE00-007	7	2020-05-06	THW	2020-05-06	1	1	sal	677.379	++	698.811	++	281.642	+	ND					ObsC OBSC 20-0792					THW	NON	THW	NON	250.00 UL
007	0864-000QQF00-005	7	2020-06-08	THW	2020-06-08	33	3	TW	462.472	++	1303.74	+	337.629	+	ND					ObsC OBSC 20-0792					THW	NON	THW	NON	250.00 UL
008					2020-05-12	1	1	sal	205.404	+	1053.24	+	231.465	+	ND					ObsC OBSC 20-0792					THW	NON	THW	NON	250.00 UL
008	0864-000G0F00-007	8	2020-05-12	THW	2020-05-12	1	1	TW	205.577	++	4029.97	++	350.634	+	ND					ObsC OBSC 20-0792					THW	NON	THW	NON	250.00 UL
008					2020-06-09	28	3	sal	290.297	+	919.371	+	0	-	ND					ObsC OBSC 20-0792					THW	NON	THW	NON	250.00 UL
008	0864-000R6G00-007	8	2020-06-09	THW	2020-06-09	28	3	TW	119.295	+	2527.32	++	340.861	+	ND					ObsC OBSC 20-0792					THW
010					2020-05-19	1	1	sal	24.7451	-	1235.79	+	624.042	+	ND					ObsC OBSC 20-0792					THW	NON	THW	NON	250.00 UL
010	0864-000K3E00-004	10	2020-05-19	THW	2020-05-19	1	1	TW	162.152	+	572.03	+	0.435988	-	ND					ObsC OBSC 20-0792					THW	NON	THW	NON	250.00 UL
010					2020-06-12	24	3	sal	89.8537	+	622.303	+	436.681	+	ND					ObsC OBSC 20-0792					THW
010	0864-000S0H00-006	10	2020-06-12	THW	2020-06-12	24	3	TW	356.153	++	1023.53	+	0.785156	-	ND					ObsC OBSC 20-0792					THW	NON	THW	NON	250.00 UL
012					2020-05-19	1	1	sal	488.916	+	3160.41	++	348.409	+	ND					ObsC OBSC 20-0792					THW	NON	THW	NON	250.00 UL
015					2020-05-19	1	1	sal	7.37011	-	481.983	+	231.335	+	ND					ObsC OBSC 20-0792					THW	NON	THW	NON	250.00 UL
015	0864-000PQG00-006	15	2020-06-05	THW	2020-06-05	17	2	sal	11.2402	-	1737.82	+	244.064	+	ND					ObsC OBSC 20-0792					THW	NON	THW	TRX	250.00 UL
015					2020-06-26	38	3	sal	125.138	+	2419.97	++	185.464	+	ND					ObsC OBSC 20-0792					THW	NON	THW	NON	250.00 UL
015	0864-000XLK00-006	15	2020-06-26	THW	2020-06-26	38	3	TW	621.679	++	2051.71	++	555.518	+	ND					ObsC OBSC 20-0792					THW
016					2020-05-29	1	1	sal	140.764	+	1245.67	+	413.44	+	ND					ObsC OBSC 20-0792					THW	NON	THW	NON	250.00 UL
016	0864-000N9D00-004	16	2020-05-29	THW	2020-05-29	1	1	TW	176.076	+	1331.69	+	1	-	ND					ObsC OBSC 20-0792					THW	NON	THW	NON	1.00 ML
016	0864-000SGG00-002	16	2020-06-12	THW	2020-06-12	14	2	TW	455.517	++	1196.4	+	358.384	+	ND					ObsC OBSC 20-0792					THW	NON	THW	NON	1.00 ML
016					2020-06-26	28	3	sal	1.67124	-	3420.84	++	352.003	+	ND					ObsC OBSC 20-0792					THW	NON	THW	NON	250.00 UL
016	0864-000XMG00-006	16	2020-06-26	THW	2020-06-26	28	3	TW	173.151	+	0.272956	-	0.272956	-	ND					ObsC OBSC 20-0792					THW	NON	THW	NON	1.00 ML
017					2020-06-01	1	1	sal	179.929	+	0	-	0	-	ND					ObsC OBSC 20-0792					THW	NON	THW	NON	1.00 ML
017	0864-000NKE00-005	17	2020-06-01	THW	2020-06-01	1	1	TW	173.43	+	258.834	+	812.813	+	ND					ObsC OBSC 20-0792					THW	NON	THW	NON	1.00 ML
017	0864-000TMK00-002	17	2020-06-17	THW	2020-06-17	16	2	TW	186.314	+	248.359	+	150.762	+	ND
017					2020-06-26	25	3	sal	4.65195	-	1401.56	+	398.249	+	ND
017	0864-000XNC00-006	17	2020-06-26	THW	2020-06-26	25	3	TW	9.65841	-	1315.18	+	310.385	+	ND
018	0864-000RTF00-007	18	2020-06-10	THW	2020-06-10	1	1	sal	10.1175	-	632.977	+	0	-	ND
018	0864-000WBH00-005	18	2020-06-25	THW	2020-06-25	15	2	sal	14.2283	-	1049.84	+	1036.89	+	ND
020	0864-000V8G00-004	19	2020-06-19	THW	2020-06-29	1	1	sal	190.246	+	1555.57	+	299.349	+	ND
020	0864-000YNK00-007	20	2020-06-29	THW	2020-06-29	1	1	TW	86.6642	+	N/D		N/D		ND
020	0864-000ZGA00-007	20	2020-07-08	THW	2020-07-08	9	2	TW	95.0849	+	N/D		N/D		ND
022					2020-07-22	1	1	sal	699.518	++	683.312	+	613.619	+	ND
022					2020-07-22	1	1	sal	193.942	+	492.791	+	380.459	+	ND
022	0864-001WBK00-006	22	2020-07-22	THW	2020-07-22	1	1	TW	9.33688	-			243.727	+	ND
022	0864-00247B00-006	22	2020-08-05	THW	2020-08-05	14	2	sal	162.57	+	378.679	+	445.836	+	ND
024						1	1	sal	13.0514	-	701.574	+	462.978	+	ND
024	0864-001ZBC00-003	24	2020-07-29	THW	2020-07-29	1	1	TW	682.587	++			289.916	+	ND
025					2020-07-29	1	1	sal	22.1386	-	438.057	+	306.55	+	ND
025	0864-001XVK00-006	25	2020-07-28	THW	2020-07-28	1	1	TW	329.732	+	2039.42	++	0	-	ND
025	0864-0022DG00-002	25	2020-08-04	THW	2020-07-28	7	2	sal	175.75	+	1038.8	+	340.075	+	ND
027					2020-08-04	1	1	sal	596.606	++	661.331	+	359.159	+	ND
027	0864-001ZDK00-002	27	2020-07-29	THW	2020-07-29	1	1	TW	90.6991	+	1024.71	+	156.192	+	ND
027					2020-07-29	7	2	sal	137.229	+	3943.38	++	502.843	+	ND
027	0864-00249C00-003	27	2020-08-05	THW	2020-08-05				ND	ND	ND	ND	ND	ND	ND
HRSA1					prior to 2019 control	PreCovid	PreCovid	sal	1.75131	N/A	1	N/A	1	N/A	ND
HRSA3					control	PreCovid	PreCovid	sal	113.219	N/A	1	N/A	1	N/A	ND
HRSA4					control	PreCovid	PreCovid	sal	6.04204	N/A	1	N/A	1	N/A	ND
HRSA5					control	PreCovid	PreCovid	sal	105.957	N/A	1	N/A	1	N/A	ND
HRSA6					control	PreCovid	PreCovid	sal	20.9475	N/A	1	N/A	1	N/A	ND
HRSA19					control	PreCovid	PreCovid	TW	48.4246	N/A	1	N/A	0.807514	N/A	ND
HRSA20					control	PreCovid	PreCovid	TW	23.9514	N/A	N/D	N/D	N/D	N/D	ND
HRSA 502					control	PreCovid	PreCovid	sal	778.27	N/A	N/D	N/D	N/D	N/D	ND
HRSA 504					control	PreCovid	PreCovid	sal	825.853	N/A	N/D	N/D	N/D	N/D	ND
HRSA 505					control	PreCovid	PreCovid	sal	207.092	N/A	N/D	N/D	N/D	N/D	ND
HRSA 506					control	PreCovid	PreCovid	sal	80.5827	N/A	N/D	N/D	N/D	N/D	ND
HRSA 511					control	PreCovid	PreCovid	sal	46.364	N/A	N/D	N/D	N/D	N/D	ND
HRSA 512					control	PreCovid	PreCovid	sal	92.0885	N/A	N/D	N/D	N/D	N/D	ND
HRSA 513					control	PreCovid	PreCovid	sal	98.1883	N/A	N/D	N/D	N/D	N/D	ND
ESP1821					2020-08-18	ESP	asymptomatic	sal	53.7941	-	117.307	+	54.5875	+	+
ESP0112					2020-07-27	ESP	asymptomatic	sal	N/D	N/D	undetectable	undetectable	undetectable	undetectable	+
ESP0121					2020-07-27	ESP	asymptomatic	sal	N/D	N/D	undetectable	undetectable	undetectable	undetectable	+
ESP0124					2020-07-27	ESP	asymptomatic	sal	N/D	N/D	undetectable	undetectable	undetectable	undetectable	-
ESP0070					2020-07-27	ESP	asymptomatic	sal	N/D	N/D	undetectable	undetectable	undetectable	undetectable	-
ESP0130					2020-07-27	ESP	asymptomatic	sal	N/D	N/D	undetectable	undetectable	undetectable	undetectable	-
ESP0140					2020-07-27	ESP	asymptomatic	sal	N/D	N/D	undetectable	undetectable	undetectable	undetectable	+
ESP0248					2020-07-29	ESP	asymptomatic	sal	N/D	N/D	undetectable	undetectable	undetectable	undetectable	-
ESP0270					2020-07-29	ESP	asymptomatic	sal	N/D	N/D	undetectable	undetectable	undetectable	undetectable	+
ESP0315					2020-07-29	ESP	asymptomatic	sal	N/D	N/D	undetectable	undetectable	undetectable	undetectable	-
ESP0348					2020-07-30	ESP	asymptomatic	sal	N/D	N/D	undetectable	undetectable	undetectable	undetectable	+
ESP0157					2020-07-30	ESP	asymptomatic	sal	N/D	N/D	undetectable	undetectable	undetectable	undetectable	+
ESP0170					2020-07-30	ESP	asymptomatic	sal	N/D	N/D	undetectable	undetectable	undetectable	undetectable	-
ESP0205					2020-07-31	ESP	asymptomatic	sal	N/D	N/D	undetectable	undetectable	undetectable	undetectable	-
ESP0433					2020-07-31	ESP	asymptomatic	sal	N/D	N/D	undetectable	undetectable	undetectable	undetectable	-
ESP0318					2020-07-31	ESP	asymptomatic	sal	N/D	N/D	undetectable	undetectable	undetectable	undetectable	+
ESP0302					2020-07-29	ESP	asymptomatic	sal	163.961	+	undetectable	undetectable	undetectable	undetectable	-
ESP0709					2020-08-04	ESP	asymptomatic	sal	64.2045	-	undetectable	undetectable	undetectable	undetectable	-
ESP0900					2020-08-06	ESP	asymptomatic	sal	35.95	-	undetectable	undetectable	undetectable	undetectable	+
ESP1059					2020-08-07	ESP	asymptomatic	sal	33.364	-	undetectable	undetectable	undetectable	undetectable	+
ESP1121					2020-08-10	ESP	asymptomatic	sal	19.6869	-	undetectable	undetectable	undetectable	undetectable	-
ESP1149					2020-08-12	ESP	asymptomatic	sal	134.365	+	undetectable	undetectable	undetectable	undetectable	+
ESP1143					2020-08-10	ESP	asymptomatic	sal	25.7768	-	undetectable	undetectable	undetectable	undetectable	+
ESP1349					2020-08-11	ESP	asymptomatic	sal	22.9149	-	undetectable	undetectable	undetectable	undetectable	+
ESP1313					2020-08-11	ESP	asymptomatic	sal	332.368	+	undetectable	undetectable	undetectable	undetectable	-
ESP1374					2020-08-11	ESP	asymptomatic	sal	277.451	+	undetectable	undetectable	undetectable	undetectable	-
ESP1311					2020-08-11	ESP	asymptomatic	sal	16.7295	-	undetectable	undetectable	undetectable	undetectable	-
ESP1449					2020-08-10	ESP	asymptomatic	sal	86.0003	-	undetectable	undetectable	undetectable	undetectable	-
ESP1575					2020-08-13	ESP	asymptomatic	sal	190.646	+	undetectable	undetectable	undetectable	undetectable	+
ESP1690					2020-08-14	ESP	asymptomatic	sal	14.95	-	undetectable	undetectable	undetectable	undetectable	+

## Sheet: Serology_Elisa
				Total Ig (Read at 6 min at 450 nm)								IgG (Read at 10 min at 450 nm)								IgM (Read at 10 min at 450 nm)
Sample ID	tine-point	Collection date	ID	1 in 40	1 in 120	1 in 360	1 in 1080	1 in 3240	1 in 9720	Ig_AUC	Ig interpretation	1 in 40	1 in 120	1 in 360	1 in 1080	1 in 3240	1 in 9720	IgG_AUC	IgG interpretation	1 in 40	1 in 120	1 in 360	1 in 1080	1 in 3240	1 in 9720	IgM_AUC	IgM Interpretation
2	A	Apr-28-2020	2_A	1.094	0.784	0.367	0.183	0.103	0.07	1281	Positive	1.508	0.862	0.521	0.175	0.118	0.063	1414	Positive	0.241	0.137	0.075	0.055	0.05	0.045	508.6	Negative
7	B	May-6-2020	7_B	1.625	1.141	0.523	0.208	0.089	0.059	1374	Positive	1.836	1.284	0.405	0.17	0.088	0.058	1286	Positive	1.284	0.708	0.275	0.114	0.068	0.048	910.1	Positive
7	B	Jun-08-2020	7_B	1.803	1.629	1.197	0.625	0.255	0.118	3291	Positive	2.731	2.484	1.803	1.213	0.479	0.196	5823	Positive	1.175	0.691	0.443	0.134	0.073	0.053	1050	Positive
15	C	Jun-6-2020	15_C	2.243	2.222	1.944	1.649	0.907	0.393	8944	Positive	2.39	2.382	2.139	1.72	0.901	0.398	9162	Positive	2.453	2.316	2.016	1.379	0.699	0.287	7372	Positive
15	C	Jun-26-2020	15_C	2.354	2.282	1.861	1.31	0.582	0.243	6541	Positive	2.587	2.445	2.286	1.422	0.71	0.291	7650	Positive	1.986	1.911	1.451	0.811	0.371	0.157	4361	Positive
17	D	Jun-01-2020	17_D	1.548	1.042	0.496	0.197	0.097	0.06	1364	Positive	1.587	0.792	0.221	0.146	0.083	0.057	1050	Positive	1.11	0.571	0.259	0.111	0.061	0.05	845.4	Positive
17	D	Jun-17-2020	17_D	1.569	1.091	0.526	0.208	0.1	0.061	1419	Positive	1.525	0.902	0.346	0.128	0.069	0.051	1019	Positive	0.837	0.574	0.224	0.089	0.06	0.047	772.5	Positive
17	D	Jun-26-2020	17_D	1.604	0.973	0.487	0.188	0.089	0.06	1303	Positive	1.761	1.015	0.511	0.236	0.105	0.063	1476	Positive	0.92	0.483	0.246	0.099	0.066	0.05	821.8	Positive
19	E	Jun-19-2020	19_E	0.786	0.391	0.183	0.086	0.054	0.046	688	Positive	0.61	0.264	0.136	0.074	0.054	0.048	627.3	Positive	0.078	0.053	0.051	0.045	0.043	0.044	429.2	Negative
22	F	Jul-22-2020	22_F	1.382	0.897	0.439	0.175	0.088	0.056	1223	Positive	1.435	0.741	0.276	0.122	0.072	0.051	960.4	Positive	1.036	0.486	0.217	0.092	0.06	0.057	799.7	Positive
22	F	Aug-05-2020	22_F	1.375	0.773	0.362	0.148	0.078	0.063	1107	Positive	1.609	0.845	0.344	0.16	0.085	0.056	1144	Positive	1.025	0.46	0.228	0.099	0.066	0.05	813.7	Positive
27	G	Jul-29-2020	27_G	1.781	1.221	0.6	0.23	0.1	0.059	1509	Positive	2.144	1.582	0.822	0.082	0.126	0.067	1613	Positive	0.959	0.449	0.084	0.088	0.057	0.049	682.2	Positive
27	G	Aug-05-2020	27_G	1.769	1.312	0.603	0.301	0.137	0.072	1829	Positive	2.329	1.857	0.983	0.381	0.151	0.086	2342	Positive	0.901	0.458	0.189	0.093	0.059	0.049	747.6	Positive
6	I	Jun-02-2020	6_I	1.468	1.737	1.696	1.446	0.999	0.41	8877	Positive	2.396	2.412	2.393	1.988		0.509	13133	Positive	0.727	0.264	0.187	0.093	0.054	0.047	680.6	Positive
6	I	May-16-2020	6_I	2.272	2.134	2.062	1.781	1.38	0.853	12712	Positive	2.69	2.86	2.697	2.446	2.106	1.399	19013	Positive	1.217	0.776	0.385	0.17	0.082	0.054	1132	Positive
8	J	Jun-09-2020	8_J	1.776	1.502	0.989	0.461	0.187	0.084	2530	Positive	2.321	2.05	1.475	0.667	0.318	0.093	3764	Positive	0.598	0.264	0.115	0.066	0.05	0.045	578.2	Positive
16	K	May-29-2020	16_K	1.311	0.731	0.33	0.126	0.067	0.051	963.9	Positive	1.5	0.788	0.41	0.188	0.105	0.07	1334	Positive	0.551	0.261	0.126	0.069	0.052	0.05	610.3	Positive
16	K	Jun-12-2020	16_K	2.065	1.776	1.045	0.525	0.215	0.092	2851	Positive	2.642	2.181	1.62	0.73	0.289	0.139	3982	Positive	0.68	0.316	0.144	0.077	0.054	0.047	643.3	Positive
16	K	Jun-26-2020	16_K	1.617	1.21	0.713	0.309	0.13	0.068	1827	Positive	2.115	1.392	1.135	0.398	0.183	0.082	2481	Positive	0.385	0.183	0.082	0.061	0.053	0.045	546.6	Positive
20	L	Jun-29-2020	20_L	1.446	0.919	0.484	0.191	0.097	0.061	1329	Positive	1.825	1.023	0.46	0.194	0.092	0.058	1322	Positive	0.9	0.422	0.18	0.086	0.057	0.048	715.5	Positive
20	L	Jul-08-2020	20_L	1.637	1.178	0.558	0.253	0.116	0.075	1630	Positive	1.95	1.185	0.549	0.209	0.109	0.063	1507	Positive	0.844	0.425	0.177	0.084	0.056	0.051	714.8	Positive
24	M	Jul-29-2020	24_M	1.706	1.224	0.727	0.301	0.124	0.071	1812	Positive	2.027	1.394	0.658	0.261	0.096	0.07	1637	Positive	0.818	0.518	0.216	0.111	0.061	0.055	820.8	Positive
18	N	Jun-25-2020	18_N	1.865	1.363	0.719	0.29	0.125	0.067	1812	Positive	2.448	1.816	1.011	0.411	0.17	0.082	2466	Positive	0.998	0.457	0.187	0.088	0.068	0.048	778.8	Positive
25	O	Jul-28-2020	25_O	2.152	1.728	1.266	0.711	0.278	0.129	3613	Positive	2.521	2.315	1.51	0.706	0.346	0.138	4155	Positive	0.432	0.233	0.108	0.066	0.051	0.047	574	Positive
25	O	Aug-04-2020	25_O	2.271	1.938	1.455	0.831	0.361	0.146	4329	Positive	2.651	2.438	1.651	0.921	0.364	0.148	4667	Positive	0.453	0.215	0.105	0.064	0.05	0.067	628.2	Positive
10	P	Jun-12-2020	10_P	1.318	0.664	0.265	0.111	0.065	0.05	888.8	Positive	1.478	0.748	0.335	0.143	0.071	0.052	1021	Positive	0.896	0.414	0.192	0.091	0.059	0.048	735.7	Positive
